# Supplementary material for: A One Health Study of the Genetic Relatedness of Klebsiella pneumoniae and Their Mobile Elements in the East of England
Source: Clin Infect Dis. 2019 Mar 7;70(2):219–26. doi: 10.1093/cid/ciz174 (PMC6938978; doi:10.1093/cid/ciz174)
Supplement: ciz174_suppl_Supplementary_Table_1 [file ciz174_suppl_supplementary_table_1.xlsx]

## Sheet: Sheet1
Supplementary Table 1: Details of all K. pneumoniae samples sequenced from human stool, blood, the hospital environment, hospital sewage, livestock and municipal wastewater from the East of England
Accession	SampleNo	ST	Source	Host	Patient/plant/farmID	Treated/Not treated wastewater	ESBL result	blaCTX-M-15_23	blaCTX-M-1_6	blaCTX-M-15_78	blaKPC-2	blaSHV-12_1	ybt locus, ICE element	YbST	clb	CbST	iuc locus	iro locus	rmpA	KL best match	wzc	wzi
ERR972062	2022	1919	Municipal Wastewater	Municipal Wastewater	Plant5	Post	Non ESBL	0	0	0	0	0	0	0	0	0	0	0	0	KL28	29	84
ERR972067	2028	1436	Hospital Sewage	Hospital Sewage	Hospital Sewer1 Sample 1	N/A	ESBL	1	0	0	0	0	0	0	0	0	0	0	0	KL128	942	99
ERR972068	2028	1436	Hospital Sewage	Hospital Sewage	Hospital Sewer1 Sample 1	N/A	ESBL	1	0	0	0	0	0	0	0	0	0	0	0	KL128	942	99
ERR972069	2028	1436	Hospital Sewage	Hospital Sewage	Hospital Sewer1 Sample 1	N/A	ESBL	1	0	0	0	0	0	0	0	0	0	0	0	KL128	942	99
ERR972052	2003	346	Municipal Wastewater	Municipal Wastewater	Plant1	Pre	Non ESBL	0	0	0	0	0	0	0	0	0	0	0	0	KL111	940	16
ERR972070	2028	1436	Hospital Sewage	Hospital Sewage	Hospital Sewer1 Sample 1	N/A	ESBL	1	0	0	0	0	0	0	0	0	0	0	0	KL128	942	99
ERR972072	2028	1436	Hospital Sewage	Hospital Sewage	Hospital Sewer1 Sample 1	N/A	ESBL	1	0	0	0	0	0	0	0	0	0	0	0	KL128	942	99
ERR972075	2060	3008	Municipal Wastewater	Municipal Wastewater	Plant15	Post	Non ESBL	0	0	0	0	0	0	0	0	0	0	0	0	KL22	23	22
ERR972078	2063	3009	Municipal Wastewater	Municipal Wastewater	Plant16	Pre	Non ESBL	0	0	0	0	0	0	0	0	0	0	0	0	KL38	38	158
ERR972079	2086	1899	Municipal Wastewater	Municipal Wastewater	Plant18	Pre	Non ESBL	0	0	0	0	0	0	0	0	0	0	0	0	KL34	35	382
ERR972080	2023	2787	Municipal Wastewater	Municipal Wastewater	Plant5	Pre	Non ESBL	0	0	0	0	0	0	0	0	0	0	0	0	KL60	60	116
ERR972054	2012	1407	Municipal Wastewater	Municipal Wastewater	Plant3	Pre	Non ESBL	0	0	0	0	0	0	0	0	0	0	0	0	KL103	927	210
ERR972056	2013	3007	Municipal Wastewater	Municipal Wastewater	Plant4	Post	Non ESBL	0	0	0	0	0	0	0	0	0	0	0	0	KL138	0	371
ERR985160	2022	45	Municipal Wastewater	Municipal Wastewater	Plant5	Post	ESBL	1	0	0	0	0	ybt 10; ICEKp4	78	0	0	0	0	0	KL62	62	149
ERR985161	2022	45	Municipal Wastewater	Municipal Wastewater	Plant5	Post	ESBL	1	0	0	0	0	ybt 10; ICEKp4	78	0	0	0	0	0	KL62	62	149
ERR985164	2035	277	Municipal Wastewater	Municipal Wastewater	Plant8	Pre	ESBL	0	1	0	0	0	0	0	0	0	0	0	0	KL146	22	87
ERR985165	2035	277	Municipal Wastewater	Municipal Wastewater	Plant8	Pre	ESBL	0	1	0	0	0	0	0	0	0	0	0	0	KL146	22	87
ERR985166	2035	277	Municipal Wastewater	Municipal Wastewater	Plant8	Pre	ESBL	0	1	0	0	0	0	0	0	0	0	0	0	KL146	22	87
ERR985167	2036	219	Municipal Wastewater	Municipal Wastewater	Plant9	Post	ESBL	1	0	0	0	0	0	0	0	0	0	0	0	KL114	932	177
ERR985168	2058	902	Municipal Wastewater	Municipal Wastewater	Plant14	Pre	ESBL	1	0	0	0	0	0	0	0	0	0	0	0	KL125	930	177
ERR985169	2058	219	Municipal Wastewater	Municipal Wastewater	Plant14	Pre	ESBL	1	0	0	0	0	0	0	0	0	0	0	0	KL114	932	177
ERR1082405	2020	1609	Livestock	Dairy cattle	Farm1	N/A	Non ESBL	0	0	0	0	0	0	0	0	0	0	0	0	KL118	0	108
ERR1082406	2020	661	Livestock	Dairy cattle	Farm1	N/A	Non ESBL	0	0	0	0	0	0	0	0	0	0	0	0	KL24	25	101
ERR1204124	2153	3010	Livestock	Turkey	Farm22	N/A	ESBL	1	0	0	0	0	0	0	0	0	0	0	0	KL45	45	286
ERR1204125	2153	3010	Livestock	Turkey	Farm22	N/A	ESBL	1	0	0	0	0	0	0	0	0	0	0	0	KL45	45	286
ERR1204148	2166	3010	Livestock	Turkey	Farm26	N/A	ESBL	1	0	0	0	0	0	0	0	0	0	0	0	KL45	45	286
ERR1204149	2166	3010	Livestock	Turkey	Farm26	N/A	ESBL	1	0	0	0	0	0	0	0	0	0	0	0	KL45	45	286
ERR1204150	2162	3010	Livestock	Turkey	Farm25	N/A	ESBL	1	0	0	0	0	0	0	0	0	0	0	0	KL45	45	286
ERR1204151	2162	3010	Livestock	Turkey	Farm25	N/A	ESBL	1	0	0	0	0	0	0	0	0	0	0	0	KL45	45	286
ERR1204152	2162	3010	Livestock	Turkey	Farm25	N/A	ESBL	1	0	0	0	0	0	0	0	0	0	0	0	KL45	45	286
ERR1204153	2163	3010	Livestock	Turkey	Farm25	N/A	ESBL	1	0	0	0	0	0	0	0	0	0	0	0	KL45	45	286
ERR1204156	2165	3010	Livestock	Turkey	Farm26	N/A	ESBL	1	0	0	0	0	0	0	0	0	0	0	0	KL45	45	286
ERR1204158	2162	3010	Livestock	Turkey	Farm25	N/A	ESBL	1	0	0	0	0	0	0	0	0	0	0	0	KL45	45	286
ERR1204159	2163	3010	Livestock	Turkey	Farm25	N/A	ESBL	1	0	0	0	0	0	0	0	0	0	0	0	KL45	45	286
ERR1204160	2163	3010	Livestock	Turkey	Farm25	N/A	ESBL	1	0	0	0	0	0	0	0	0	0	0	0	KL45	45	286
ERR1204161	2163	3010	Livestock	Turkey	Farm25	N/A	ESBL	1	0	0	0	0	0	0	0	0	0	0	0	KL45	45	286
ERR1204162	2163	3010	Livestock	Turkey	Farm25	N/A	ESBL	1	0	0	0	0	0	0	0	0	0	0	0	KL45	45	286
ERR1204163	2153	3010	Livestock	Turkey	Farm22	N/A	ESBL	1	0	0	0	0	0	0	0	0	0	0	0	KL45	45	286
ERR1204164	2153	3010	Livestock	Turkey	Farm22	N/A	ESBL	1	0	0	0	0	0	0	0	0	0	0	0	KL45	45	286
ERR1204165	2153	2585	Livestock	Turkey	Farm22	N/A	ESBL	1	0	0	0	0	0	0	0	0	0	0	0	KL45	45	286
ERR1204166	2153	3010	Livestock	Turkey	Farm22	N/A	ESBL	1	0	0	0	0	0	0	0	0	0	0	0	KL45	45	286
ERR1204167	2153	3010	Livestock	Turkey	Farm22	N/A	ESBL	1	0	0	0	0	0	0	0	0	0	0	0	KL45	45	286
ERR1204168	2153	3010	Livestock	Turkey	Farm22	N/A	ESBL	1	0	0	0	0	0	0	0	0	0	0	0	KL45	45	286
ERR1204169	2153	3010	Livestock	Turkey	Farm22	N/A	ESBL	1	0	0	0	0	0	0	0	0	0	0	0	KL45	45	286
ERR1204170	2165	3010	Livestock	Turkey	Farm26	N/A	ESBL	1	0	0	0	0	0	0	0	0	0	0	0	KL45	45	286
ERR1204171	2165	3010	Livestock	Turkey	Farm26	N/A	ESBL	1	0	0	0	0	0	0	0	0	0	0	0	KL45	45	286
ERR1204172	2165	3010	Livestock	Turkey	Farm26	N/A	ESBL	1	0	0	0	0	0	0	0	0	0	0	0	KL45	45	286
ERR1204173	2166	3010	Livestock	Turkey	Farm26	N/A	ESBL	1	0	0	0	0	0	0	0	0	0	0	0	KL45	45	286
ERR1204174	2166	3010	Livestock	Turkey	Farm26	N/A	ESBL	1	0	0	0	0	0	0	0	0	0	0	0	KL45	45	286
ERR1204175	2166	3010	Livestock	Turkey	Farm26	N/A	ESBL	1	0	0	0	0	0	0	0	0	0	0	0	KL45	45	286
ERR1204225	2153	3010	Livestock	Turkey	Farm22	N/A	ESBL	1	0	0	0	0	0	0	0	0	0	0	0	KL45	45	286
ERR1204222	2162	3010	Livestock	Turkey	Farm25	N/A	ESBL	1	0	0	0	0	0	0	0	0	0	0	0	KL45	45	286
ERR1204224	2165	3010	Livestock	Turkey	Farm26	N/A	ESBL	1	0	0	0	0	0	0	0	0	0	0	0	KL45	45	286
ERR1216256	2009	138	Municipal Wastewater	Municipal Wastewater	Plant2	Pre	Non ESBL	0	0	0	0	0	0	0	0	0	0	0	0	KL10	11	443
ERR1216257	2014	3011	Municipal Wastewater	Municipal Wastewater	Plant4	Pre	Non ESBL	0	0	0	0	0	0	0	0	0	0	0	0	KL159	0	381
ERR1216258	2014	3012	Municipal Wastewater	Municipal Wastewater	Plant4	Pre	Non ESBL	0	0	0	0	0	0	0	0	0	0	0	0	KL107	0	449
ERR1216259	2014	526	Municipal Wastewater	Municipal Wastewater	Plant4	Pre	Non ESBL	0	0	0	0	0	0	0	0	0	0	0	0	KL113	0	212
ERR1216262	2022	208	Municipal Wastewater	Municipal Wastewater	Plant5	Post	Non ESBL	0	0	0	0	0	0	0	0	0	0	0	0	KL9	10	81
ERR1216264	2026	26	Municipal Wastewater	Municipal Wastewater	Plant7	Post	Non ESBL	0	0	0	0	0	0	0	0	0	0	0	0	KL25	26	25
ERR1216265	2028	1436	Hospital Sewage	Hospital Sewage	Hospital Sewer1 Sample 1	N/A	ESBL	1	0	0	0	0	0	0	0	0	0	0	0	KL128	942	99
ERR1216266	2036	20	Municipal Wastewater	Municipal Wastewater	Plant9	Post	Non ESBL	0	0	0	0	0	0	0	0	0	0	0	0	KL28	29	84
ERR1216267	2037	3013	Municipal Wastewater	Municipal Wastewater	Plant9	Pre	Non ESBL	0	0	0	0	0	0	0	0	0	0	0	0	KL124	938	116
ERR1216268	2061	3014	Municipal Wastewater	Municipal Wastewater	Plant15	Pre	Non ESBL	0	0	0	0	0	0	0	0	0	0	0	0	KL158	0	436
ERR1216269	2061	322	Municipal Wastewater	Municipal Wastewater	Plant15	Pre	Non ESBL	0	0	0	0	0	0	0	0	0	0	0	0	KL17	18	50
ERR1216300	2036	188	Municipal Wastewater	Municipal Wastewater	Plant9	Post	Non ESBL	0	0	0	0	0	0	0	0	0	0	0	0	KL31	32	31
ERR1216301	2086	477	Municipal Wastewater	Municipal Wastewater	Plant18	Pre	ESBL	1	0	0	0	0	0	0	0	0	0	0	0	KL15	919	50
ERR1878474	2673	2004	Human Stool	Human	C003	N/A	ESBL	1	0	0	0	0	0	0	0	0	0	0	0	KL107	919	438
ERR1878475	2831	307	Human Stool	Human	C029	N/A	ESBL	0	0	1	0	0	0	0	0	0	0	0	0	KL102	939	173
ERR1878476	2831	307	Human Stool	Human	C029	N/A	ESBL	1	0	0	0	0	0	0	0	0	0	0	0	KL102	939	173
ERR1878477	2831	307	Human Stool	Human	C029	N/A	ESBL	1	0	0	0	0	0	0	0	0	0	0	0	KL102	939	173
ERR1878478	2831	307	Human Stool	Human	C029	N/A	ESBL	1	0	0	0	0	0	0	0	0	0	0	0	KL102	939	173
ERR1878479	2831	307	Human Stool	Human	C029	N/A	ESBL	1	0	0	0	0	0	0	0	0	0	0	0	KL102	939	173
ERR1878480	2831	307	Human Stool	Human	C029	N/A	ESBL	1	0	0	0	0	0	0	0	0	0	0	0	KL102	939	173
ERR1878481	2831	307	Human Stool	Human	C029	N/A	ESBL	1	0	0	0	0	0	0	0	0	0	0	0	KL102	939	173
ERR1878482	2831	307	Human Stool	Human	C029	N/A	ESBL	1	0	0	0	0	0	0	0	0	0	0	0	KL102	939	173
ERR1878483	2831	307	Human Stool	Human	C029	N/A	ESBL	1	0	0	0	0	0	0	0	0	0	0	0	KL102	939	173
ERR1878484	2831	307	Human Stool	Human	C029	N/A	ESBL	1	0	0	0	0	0	0	0	0	0	0	0	KL102	939	173
ERR1878485	2985	268	Human Stool	Human	D034	N/A	ESBL	1	0	0	0	0	ybt 9; ICEKp3	20802LV	0	0	0	0	0	KL20	21	95
ERR1878486	2985	268	Human Stool	Human	D034	N/A	ESBL	1	0	0	0	0	ybt 9; ICEKp3	20802LV	0	0	0	0	0	KL20	21	95
ERR1878487	2985	268	Human Stool	Human	D034	N/A	ESBL	1	0	0	0	0	ybt 9; ICEKp3	20802LV	0	0	0	0	0	KL20	21	95
ERR1878488	2985	268	Human Stool	Human	D034	N/A	ESBL	1	0	0	0	0	ybt 9; ICEKp3	20802LV	0	0	0	0	0	KL20	21	95
ERR1878489	2985	268	Human Stool	Human	D034	N/A	ESBL	1	0	0	0	0	ybt 9; ICEKp3	20802LV	0	0	0	0	0	KL20	21	95
ERR1878490	3540	307	Blood	Human	B024	N/A	ESBL	1	0	0	0	0	0	0	0	0	0	0	0	KL102	939	173
ERR1878491	3548	307	Blood	Human	B024	N/A	ESBL	1	0	0	0	0	0	0	0	0	0	0	0	KL102	939	173
ERR1878492	2194	258	Hospital Sewage	Hospital Sewage	Hospital Sewer1 Sample 2	N/A	ESBL	0	0	0	1	1	ybt 13; ICEKp2	299	0	0	0	0	0	KL106	921	29
ERR1878493	3021	874	Hospital Sewage	Hospital Sewage	Hospital Sewer1 Sample 3	N/A	ESBL	1	0	0	0	0	0	0	0	0	0	0	0	KL45	45	222
ERR1878494	3021	874	Hospital Sewage	Hospital Sewage	Hospital Sewer1 Sample 3	N/A	ESBL	1	0	0	0	0	0	0	0	0	0	0	0	KL45	45	222
ERR1878495	3021	874	Hospital Sewage	Hospital Sewage	Hospital Sewer1 Sample 3	N/A	ESBL	1	0	0	0	0	0	0	0	0	0	0	0	KL45	45	222
ERR1878496	3021	258	Hospital Sewage	Hospital Sewage	Hospital Sewer1 Sample 3	N/A	ESBL	0	0	0	1	1	ybt 13; ICEKp2	299	0	0	0	0	0	KL106	921	29
ERR1878497	3021	874	Hospital Sewage	Hospital Sewage	Hospital Sewer1 Sample 3	N/A	ESBL	1	0	0	0	0	0	0	0	0	0	0	0	KL45	45	222
ERR1878498	3021	874	Hospital Sewage	Hospital Sewage	Hospital Sewer1 Sample 3	N/A	ESBL	1	0	0	0	0	0	0	0	0	0	0	0	KL45	45	222
ERR1878499	3021	874	Hospital Sewage	Hospital Sewage	Hospital Sewer1 Sample 3	N/A	ESBL	1	0	0	0	0	0	0	0	0	0	0	0	KL45	45	222
ERR1878500	3021	874	Hospital Sewage	Hospital Sewage	Hospital Sewer1 Sample 3	N/A	ESBL	1	0	0	0	0	0	0	0	0	0	0	0	KL45	45	222
ERR1878501	3025	307	Hospital Environment	Environment	Non-study patient	N/A	ESBL	1	0	0	0	0	0	0	0	0	0	0	0	KL102	939	173
ERR1878502	3026	307	Hospital Environment	Environment	C028	N/A	ESBL	1	0	0	0	0	0	0	0	0	0	0	0	KL102	939	173
ERR1878503	3027	307	Hospital Environment	Environment	C062	N/A	ESBL	1	0	0	0	0	0	0	0	0	0	0	0	KL102	939	173
ERR1878504	3028	307	Hospital Environment	Environment	C062	N/A	ESBL	1	0	0	0	0	0	0	0	0	0	0	0	KL102	939	173
ERR1878505	3028	307	Hospital Environment	Environment	C062	N/A	ESBL	1	0	0	0	0	0	0	0	0	0	0	0	KL102	939	173
ERR1878506	3278	268	Hospital Environment	Environment	D034	N/A	ESBL	1	0	0	0	0	ybt 9; ICEKp3	20802LV	0	0	0	0	0	KL20	21	95
ERR1878507	3278	268	Hospital Environment	Environment	D034	N/A	ESBL	1	0	0	0	0	ybt 9; ICEKp3	20802LV	0	0	0	0	0	KL20	21	95
ERR1878508	3279	268	Hospital Environment	Environment	D034	N/A	ESBL	1	0	0	0	0	ybt 9; ICEKp3	20802LV	0	0	0	0	0	KL20	21	95
ERR1878509	2028	1436	Hospital Sewage	Hospital Sewage	Hospital Sewer1 Sample 1	N/A	ESBL	1	0	0	0	0	0	0	0	0	0	0	0	KL128	942	99
ERR1878510	2028	1436	Hospital Sewage	Hospital Sewage	Hospital Sewer1 Sample 1	N/A	ESBL	1	0	0	0	0	0	0	0	0	0	0	0	KL128	942	99
ERR1878511	2028	1436	Hospital Sewage	Hospital Sewage	Hospital Sewer1 Sample 1	N/A	ESBL	1	0	0	0	0	0	0	0	0	0	0	0	KL128	942	99
ERR1878512	2028	1436	Hospital Sewage	Hospital Sewage	Hospital Sewer1 Sample 1	N/A	ESBL	1	0	0	0	0	0	0	0	0	0	0	0	KL128	942	99
ERR1878513	2673	2004	Human Stool	Human	C003	N/A	ESBL	1	0	0	0	0	0	0	0	0	0	0	0	KL107	919	438
ERR1878514	2673	2004	Human Stool	Human	C003	N/A	ESBL	1	0	0	0	0	0	0	0	0	0	0	0	KL107	919	438
ERR1878515	2673	2004	Human Stool	Human	C003	N/A	ESBL	1	0	0	0	0	0	0	0	0	0	0	0	KL107	919	438
ERR1878516	2673	2004	Human Stool	Human	C003	N/A	ESBL	1	0	0	0	0	0	0	0	0	0	0	0	KL107	919	438
ERR1878517	2673	2004	Human Stool	Human	C003	N/A	ESBL	1	0	0	0	0	0	0	0	0	0	0	0	KL107	919	438
ERR1878518	2985	268	Human Stool	Human	D034	N/A	ESBL	1	0	0	0	0	ybt 9; ICEKp3	20802LV	0	0	0	0	0	KL20	21	95
ERR1878519	2985	268	Human Stool	Human	D034	N/A	ESBL	1	0	0	0	0	ybt 9; ICEKp3	20802LV	0	0	0	0	0	KL20	21	95
ERR1878520	2985	268	Human Stool	Human	D034	N/A	ESBL	1	0	0	0	0	ybt 9; ICEKp3	20802LV	0	0	0	0	0	KL20	21	95
ERR1878521	2985	268	Human Stool	Human	D034	N/A	ESBL	1	0	0	0	0	ybt 9; ICEKp3	20802LV	0	0	0	0	0	KL20	21	95
ERR1878522	3541	307	Blood	Human	B024	N/A	ESBL	1	0	0	0	0	0	0	0	0	0	0	0	KL102	939	173
ERR1878523	3556	327	Blood	Human	B025	N/A	ESBL	1	0	0	0	0	0	0	0	0	0	0	0	KL39	39	39
ERR1878524	3025	307	Hospital Environment	Environment	Non-study patient	N/A	ESBL	1	0	0	0	0	0	0	0	0	0	0	0	KL102	939	173
ERR1878525	3026	307	Hospital Environment	Environment	C028	N/A	ESBL	1	0	0	0	0	0	0	0	0	0	0	0	KL102	939	173
ERR1878526	3027	307	Hospital Environment	Environment	C062	N/A	ESBL	1	0	0	0	0	0	0	0	0	0	0	0	KL102	939	173
ERR1878527	3279	268	Hospital Environment	Environment	D034	N/A	ESBL	1	0	0	0	0	ybt 9; ICEKp3	20802LV	0	0	0	0	0	KL20	21	95
ERR1878528	2028	1436	Hospital Sewage	Hospital Sewage	Hospital Sewer1 Sample 1	N/A	ESBL	1	0	0	0	0	0	0	0	0	0	0	0	KL128	942	99
ERR1878529	2028	1436	Hospital Sewage	Hospital Sewage	Hospital Sewer1 Sample 1	N/A	ESBL	1	0	0	0	0	0	0	0	0	0	0	0	KL128	942	99
ERR1878530	2028	1436	Hospital Sewage	Hospital Sewage	Hospital Sewer1 Sample 1	N/A	ESBL	1	0	0	0	0	0	0	0	0	0	0	0	KL128	942	99
ERR1878531	2985	268	Human Stool	Human	D034	N/A	ESBL	1	0	0	0	0	ybt 9; ICEKp3	20802LV	0	0	0	0	0	KL20	21	95
ERR1878532	2028	1436	Hospital Sewage	Hospital Sewage	Hospital Sewer1 Sample 1	N/A	ESBL	1	0	0	0	0	0	0	0	0	0	0	0	KL128	942	99
ERR1795938	2385	2351	Human Stool	Human	D009	N/A	Non ESBL	0	0	0	0	0	0	0	0	0	0	0	0	KL114	932	461
ERR1795939	2385	2351	Human Stool	Human	D009	N/A	Non ESBL	0	0	0	0	0	0	0	0	0	0	0	0	KL114	932	461
ERR1795940	2385	2351	Human Stool	Human	D009	N/A	Non ESBL	0	0	0	0	0	0	0	0	0	0	0	0	KL114	932	461
ERR1795941	2385	2351	Human Stool	Human	D009	N/A	Non ESBL	0	0	0	0	0	0	0	0	0	0	0	0	KL114	932	461
ERR1795942	2406	2351	Human Stool	Human	D009	N/A	Non ESBL	0	0	0	0	0	0	0	0	0	0	0	0	KL114	932	461
ERR1795943	2396	1999	Human Stool	Human	C003	N/A	Non ESBL	0	0	0	0	0	0	0	0	0	0	0	0	KL38	38	275
ERR1795944	2528	883	Human Stool	Human	C044	N/A	Non ESBL	0	0	0	0	0	0	0	0	0	0	0	0	KL107	919	438
ERR1795945	2528	883	Human Stool	Human	C044	N/A	Non ESBL	0	0	0	0	0	0	0	0	0	0	0	0	KL107	919	438
ERR1795946	2528	883	Human Stool	Human	C044	N/A	Non ESBL	0	0	0	0	0	0	0	0	0	0	0	0	KL107	919	438
ERR1795947	2582	3015	Human Stool	Human	D024	N/A	Non ESBL	0	0	0	0	0	0	0	0	0	0	0	0	KL16	17	251
ERR1795948	2582	3015	Human Stool	Human	D024	N/A	Non ESBL	0	0	0	0	0	0	0	0	0	0	0	0	KL16	17	251
ERR1795949	2644	20	Human Stool	Human	C052	N/A	Non ESBL	0	0	0	0	0	0	0	0	0	0	0	0	KL38	38	38
ERR1795950	2644	20	Human Stool	Human	C052	N/A	Non ESBL	0	0	0	0	0	0	0	0	0	0	0	0	KL38	38	38
ERR1795951	2644	20	Human Stool	Human	C052	N/A	Non ESBL	0	0	0	0	0	0	0	0	0	0	0	0	KL38	38	38
ERR1795952	2644	20	Human Stool	Human	C052	N/A	Non ESBL	0	0	0	0	0	0	0	0	0	0	0	0	KL38	38	38
ERR1795953	2673	1999	Human Stool	Human	C003	N/A	Non ESBL	0	0	0	0	0	0	0	0	0	0	0	0	KL38	38	275
ERR1795954	2673	1999	Human Stool	Human	C003	N/A	Non ESBL	0	0	0	0	0	0	0	0	0	0	0	0	KL38	38	275
ERR1795955	2753	3016	Human Stool	Human	D039	N/A	Non ESBL	0	0	0	0	0	0	0	0	0	0	0	0	KL53	52	53
ERR1795956	2831	307	Human Stool	Human	C029	N/A	ESBL	1	0	0	0	0	0	0	0	0	0	0	0	KL102	939	173
ERR1795957	2831	307	Human Stool	Human	C029	N/A	ESBL	1	0	0	0	0	0	0	0	0	0	0	0	KL102	939	173
ERR1795958	2963	6	Blood	Human	B022	N/A	Non ESBL	0	0	0	0	0	ybt 14; ICEKp5	14502LV	0	0	0	0	0	KL7	7	7
ERR1795959	2963	6	Blood	Human	B022	N/A	Non ESBL	0	0	0	0	0	ybt 14; ICEKp5	14502LV	0	0	0	0	0	KL7	7	7
ERR1795960	2963	6	Blood	Human	B022	N/A	Non ESBL	0	0	0	0	0	ybt 14; ICEKp5	14502LV	0	0	0	0	0	KL7	7	7
ERR1795961	2963	6	Blood	Human	B022	N/A	Non ESBL	0	0	0	0	0	ybt 14; ICEKp5	14502LV	0	0	0	0	0	KL7	7	7
ERR1795962	2963	6	Blood	Human	B022	N/A	Non ESBL	0	0	0	0	0	ybt 14; ICEKp5	14502LV	0	0	0	0	0	KL7	7	7
ERR1795963	2963	6	Blood	Human	B022	N/A	Non ESBL	0	0	0	0	0	ybt 14; ICEKp5	14502LV	0	0	0	0	0	KL7	7	7
ERR1795964	2963	6	Blood	Human	B022	N/A	Non ESBL	0	0	0	0	0	ybt 14; ICEKp5	14502LV	0	0	0	0	0	KL7	7	7
ERR1795965	2963	6	Blood	Human	B022	N/A	Non ESBL	0	0	0	0	0	ybt 14; ICEKp5	14502LV	0	0	0	0	0	KL7	7	7
ERR1795966	2899	37	Human Stool	Human	C061	N/A	Non ESBL	0	0	0	0	0	0	0	0	0	0	0	0	KL38	912	96
ERR1795967	2899	37	Human Stool	Human	C061	N/A	Non ESBL	0	0	0	0	0	0	0	0	0	0	0	0	KL38	912	96
ERR1878470	2673	2004	Human Stool	Human	C003	N/A	ESBL	1	0	0	0	0	0	0	0	0	0	0	0	KL107	919	438
ERR1878471	2673	2004	Human Stool	Human	C003	N/A	ESBL	1	0	0	0	0	0	0	0	0	0	0	0	KL107	919	438
ERR1878472	2673	2004	Human Stool	Human	C003	N/A	ESBL	1	0	0	0	0	0	0	0	0	0	0	0	KL107	919	438
ERR1878473	2673	2004	Human Stool	Human	C003	N/A	ESBL	1	0	0	0	0	0	0	0	0	0	0	0	KL107	919	438
ERR1795972	2983	740	Human Stool	Human	C068	N/A	Non ESBL	0	0	0	0	0	0	0	0	0	0	0	0	KL118	0	108
ERR1795973	2983	740	Human Stool	Human	C068	N/A	Non ESBL	0	0	0	0	0	0	0	0	0	0	0	0	KL118	0	108
ERR1795974	2753	3016	Human Stool	Human	D039	N/A	Non ESBL	0	0	0	0	0	0	0	0	0	0	0	0	KL53	52	53
ERR1795975	3195	3017	Human Stool	Human	D047	N/A	Non ESBL	0	0	0	0	0	0	0	0	0	0	0	rmpA	KL137	0	108
ERR1795976	3195	76	Human Stool	Human	D047	N/A	Non ESBL	0	0	0	0	0	0	0	0	0	0	0	0	KL14	15	23
ERR1795977	3195	76	Human Stool	Human	D047	N/A	Non ESBL	0	0	0	0	0	0	0	0	0	0	0	0	KL14	15	23
ERR1795978	3195	3018	Human Stool	Human	D047	N/A	Non ESBL	0	0	0	0	0	0	0	0	0	0	0	0	KL126	0	41
ERR1795979	3195	3018	Human Stool	Human	D047	N/A	Non ESBL	0	0	0	0	0	0	0	0	0	0	0	0	KL126	0	41
ERR1795980	3205	29	Human Stool	Human	C076	N/A	Non ESBL	0	0	0	0	0	0	0	0	0	0	0	0	KL30	903	85
ERR1795981	3205	29	Human Stool	Human	C076	N/A	Non ESBL	0	0	0	0	0	0	0	0	0	0	0	0	KL30	903	85
ERR1795982	3205	29	Human Stool	Human	C076	N/A	Non ESBL	0	0	0	0	0	0	0	0	0	0	0	0	KL30	903	85
ERR1795983	3205	29	Human Stool	Human	C076	N/A	Non ESBL	0	0	0	0	0	0	0	0	0	0	0	0	KL30	903	85
ERR1795984	3205	29	Human Stool	Human	C076	N/A	Non ESBL	0	0	0	0	0	0	0	0	0	0	0	0	KL30	903	85
ERR1795985	3220	54	Human Stool	Human	C086	N/A	Non ESBL	0	0	0	0	0	0	0	0	0	0	0	0	KL14	15	14
ERR1795986	2985	268	Human Stool	Human	D034	N/A	ESBL	1	0	0	0	0	ybt 9; ICEKp3	20802LV	0	0	0	0	0	KL20	21	95
ERR1795987	2985	268	Human Stool	Human	D034	N/A	ESBL	1	0	0	0	0	ybt 9; ICEKp3	20802LV	0	0	0	0	0	KL20	21	95
ERR1795988	3021	12	Hospital Sewage	Hospital Sewage	Hospital Sewer1 Sample 3	N/A	Non ESBL	0	0	0	0	0	0	0	0	0	0	0	0	KL15	919	50
ERR1795989	3041	1562	Human Stool	Human	C074	N/A	Non ESBL	0	0	0	0	0	0	0	0	0	0	0	0	KL114	932	454
ERR1795990	3041	1562	Human Stool	Human	C074	N/A	Non ESBL	0	0	0	0	0	0	0	0	0	0	0	0	KL114	932	454
ERR1795991	3051	1999	Human Stool	Human	C003	N/A	Non ESBL	0	0	0	0	0	0	0	0	0	0	0	0	KL38	38	275
ERR1795992	3051	1999	Human Stool	Human	C003	N/A	Non ESBL	0	0	0	0	0	0	0	0	0	0	0	0	KL38	38	275
ERR1795993	3051	1999	Human Stool	Human	C003	N/A	Non ESBL	0	0	0	0	0	0	0	0	0	0	0	0	KL38	38	275
ERR1795994	3051	1999	Human Stool	Human	C003	N/A	Non ESBL	0	0	0	0	0	0	0	0	0	0	0	0	KL38	38	275
ERR1795995	3220	54	Human Stool	Human	C086	N/A	Non ESBL	0	0	0	0	0	0	0	0	0	0	0	0	KL14	15	14
ERR1795996	3272	54	Human Stool	Human	C086	N/A	Non ESBL	0	0	0	0	0	0	0	0	0	0	0	0	KL14	15	14
ERR1795997	3272	54	Human Stool	Human	C086	N/A	Non ESBL	0	0	0	0	0	0	0	0	0	0	0	0	KL14	15	14
ERR1795998	3286	661	Human Stool	Human	C003	N/A	Non ESBL	0	0	0	0	0	0	0	0	0	0	0	0	KL28	29	84
ERR1795999	3373	1189	Human Stool	Human	D064	N/A	Non ESBL	0	0	0	0	0	0	0	0	0	0	0	0	KL28	29	84
ERR1796000	3373	1189	Human Stool	Human	D064	N/A	Non ESBL	0	0	0	0	0	0	0	0	0	0	0	0	KL28	29	84
ERR1796001	3421	3019	Human Stool	Human	C104	N/A	Non ESBL	0	0	0	0	0	0	0	0	0	0	0	0	KL116	941	441
ERR1796002	3420	3019	Human Stool	Human	C104	N/A	Non ESBL	0	0	0	0	0	0	0	0	0	0	0	0	KL116	941	441
ERR1796003	3420	3019	Human Stool	Human	C104	N/A	Non ESBL	0	0	0	0	0	0	0	0	0	0	0	0	KL116	941	441
ERR1796004	3420	3019	Human Stool	Human	C104	N/A	Non ESBL	0	0	0	0	0	0	0	0	0	0	0	0	KL116	941	441
ERR1796005	3420	3019	Human Stool	Human	C104	N/A	Non ESBL	0	0	0	0	0	0	0	0	0	0	0	0	KL116	941	441
ERR1796006	3422	3020	Human Stool	Human	D026	N/A	Non ESBL	0	0	0	0	0	0	0	0	0	0	0	0	KL111	940	385
ERR1796007	2899	37	Human Stool	Human	C061	N/A	Non ESBL	0	0	0	0	0	0	0	0	0	0	0	0	KL38	912	96
ERR1796008	2899	37	Human Stool	Human	C061	N/A	Non ESBL	0	0	0	0	0	0	0	0	0	0	0	0	KL38	912	96
ERR1796009	2396	1999	Human Stool	Human	C003	N/A	Non ESBL	0	0	0	0	0	0	0	0	0	0	0	0	KL38	38	275
ERR1796010	2396	1999	Human Stool	Human	C003	N/A	Non ESBL	0	0	0	0	0	0	0	0	0	0	0	0	KL38	38	275
ERR1796011	2644	20	Human Stool	Human	C052	N/A	Non ESBL	0	0	0	0	0	0	0	0	0	0	0	0	KL38	38	38
ERR1796012	2831	307	Human Stool	Human	C029	N/A	ESBL	1	0	0	0	0	0	0	0	0	0	0	0	KL102	939	173
ERR1796013	2831	307	Human Stool	Human	C029	N/A	ESBL	1	0	0	0	0	0	0	0	0	0	0	0	KL102	939	173
ERR1796014	2831	307	Human Stool	Human	C029	N/A	ESBL	1	0	0	0	0	0	0	0	0	0	0	0	KL102	939	173
ERR1796015	2963	6	Blood	Human	B022	N/A	Non ESBL	0	0	0	0	0	ybt 14; ICEKp5	14502LV	0	0	0	0	0	KL7	7	7
ERR1796016	3422	3020	Human Stool	Human	D026	N/A	Non ESBL	0	0	0	0	0	0	0	0	0	0	0	0	KL111	940	385
ERR1796017	3422	3020	Human Stool	Human	D026	N/A	Non ESBL	0	0	0	0	0	0	0	0	0	0	0	0	KL111	940	385
ERR1796018	3422	3020	Human Stool	Human	D026	N/A	Non ESBL	0	0	0	0	0	0	0	0	0	0	0	0	KL111	940	385
ERR1796019	3422	3020	Human Stool	Human	D026	N/A	Non ESBL	0	0	0	0	0	0	0	0	0	0	0	0	KL111	940	385
ERR1796020	3545	1518	Blood	Human	B023	N/A	Non ESBL	0	0	0	0	0	0	0	0	0	0	0	0	KL64	64	432
ERR1796021	3583	360	Blood	Human	D039	N/A	Non ESBL	0	0	0	0	0	0	0	0	0	0	0	0	KL53	52	53
ERR1796022	2B	23	Hospital Environment	Environment	C022	N/A	Non ESBL	0	0	0	0	0	ybt 1; ICEKp10	4501LV	clb 2	29	iucABC	0	0	KL1	1	1
ERR1796023	2G	3021	Hospital Environment	Environment	C022	N/A	Non ESBL	0	0	0	0	0	0	0	0	0	0	0	0	KL107	919	438
ERR1796024	3A	23	Hospital Environment	Environment	Pilot_screening	N/A	Non ESBL	0	0	0	0	0	ybt 1; ICEKp10	47	clb 2	29	iucABCD	0	0	KL1	1	1
ERR1796025	3B	23	Hospital Environment	Environment	Pilot_screening	N/A	Non ESBL	0	0	0	0	0	ybt 1; ICEKp10	47	clb 2	29	iucABCD	0	0	KL1	1	1
ERR1796026	3D	23	Hospital Environment	Environment	Pilot_screening	N/A	Non ESBL	0	0	0	0	0	ybt 1; ICEKp10	5801LV	clb 2	29	iucBD	0	0	KL1	1	1
ERR1796027	3E	23	Hospital Environment	Environment	Pilot_screening	N/A	Non ESBL	0	0	0	0	0	ybt 1; ICEKp10	47	clb 2	29	iucABCD	0	0	KL1	1	1
ERR1796028	3F	23	Hospital Environment	Environment	Pilot_screening	N/A	Non ESBL	0	0	0	0	0	ybt 1; ICEKp10	47	clb 2	29	iucABCD	0	0	KL1	1	1
ERR1796029	3G	23	Hospital Environment	Environment	Pilot_screening	N/A	Non ESBL	0	0	0	0	0	ybt 1; ICEKp10	47	clb 2	29	iucABC	0	0	KL1	1	1
ERR1796030	5A	23	Hospital Environment	Environment	Pilot_screening	N/A	Non ESBL	0	0	0	0	0	ybt 1; ICEKp10	47	clb 2	29	iucABCD	0	0	KL1	1	1
ERR1796031	5B	23	Hospital Environment	Environment	Pilot_screening	N/A	Non ESBL	0	0	0	0	0	ybt 1; ICEKp10	47	clb 3	1301LV	iucABCD	0	0	KL1	1	1
ERR1796032	5D	23	Hospital Environment	Environment	Pilot_screening	N/A	Non ESBL	0	0	0	0	0	ybt 1; ICEKp10	47	clb 2	29	iucABCD	0	0	KL1	1	1
ERR1796033	5G	23	Hospital Environment	Environment	Pilot_screening	N/A	Non ESBL	0	0	0	0	0	ybt 1; ICEKp10	47	clb 2	29	iucBCD	0	0	KL1	1	1
ERR1796034	2194	596	Hospital Sewage	Hospital Sewage	Hospital Sewer1 Sample 2	N/A	Non ESBL	0	0	0	0	0	0	0	0	0	0	0	0	KL35	915	35
ERR1796036	2582	3015	Human Stool	Human	D024	N/A	Non ESBL	0	0	0	0	0	0	0	0	0	0	0	0	KL16	17	251
ERR1796037	2582	3015	Human Stool	Human	D024	N/A	Non ESBL	0	0	0	0	0	0	0	0	0	0	0	0	KL16	17	251
ERR1796038	2673	1999	Human Stool	Human	C003	N/A	Non ESBL	0	0	0	0	0	0	0	0	0	0	0	0	KL38	38	275
ERR1796039	2963	6	Blood	Human	B022	N/A	Non ESBL	0	0	0	0	0	ybt 14; ICEKp5	14502LV	0	0	0	0	0	KL7	7	7
ERR1796040	3272	54	Human Stool	Human	C086	N/A	Non ESBL	0	0	0	0	0	0	0	0	0	0	0	0	KL14	15	14
ERR1796041	3272	54	Human Stool	Human	C086	N/A	Non ESBL	0	0	0	0	0	0	0	0	0	0	0	0	KL14	15	14
ERR1796042	3373	1189	Human Stool	Human	D064	N/A	Non ESBL	0	0	0	0	0	0	0	0	0	0	0	0	KL28	29	84
ERR1796043	2985	268	Human Stool	Human	D034	N/A	ESBL	1	0	0	0	0	ybt 9; ICEKp3	20802LV	0	0	0	0	0	KL20	21	95
ERR1796044	3021	12	Hospital Sewage	Hospital Sewage	Hospital Sewer1 Sample 3	N/A	Non ESBL	0	0	0	0	0	0	0	0	0	0	0	0	KL15	919	50
ERR1796045	3021	3022	Hospital Sewage	Hospital Sewage	Hospital Sewer1 Sample 3	N/A	Non ESBL	0	0	0	0	0	0	0	0	0	0	0	0	KL3	3	59
ERR1796046	3051	1999	Human Stool	Human	C003	N/A	Non ESBL	0	0	0	0	0	0	0	0	0	0	0	0	KL38	38	275
ERR1796047	3220	54	Human Stool	Human	C086	N/A	Non ESBL	0	0	0	0	0	0	0	0	0	0	0	0	KL14	15	14
ERR1796048	3220	54	Human Stool	Human	C086	N/A	Non ESBL	0	0	0	0	0	0	0	0	0	0	0	0	KL14	15	14
ERR1796049	3220	54	Human Stool	Human	C086	N/A	Non ESBL	0	0	0	0	0	0	0	0	0	0	0	0	KL14	15	14
ERR1796050	3272	54	Human Stool	Human	C086	N/A	Non ESBL	0	0	0	0	0	0	0	0	0	0	0	0	KL14	15	14
ERR1796051	3373	1189	Human Stool	Human	D064	N/A	Non ESBL	0	0	0	0	0	0	0	0	0	0	0	0	KL28	29	84
ERR1796052	3421	3019	Human Stool	Human	C104	N/A	Non ESBL	0	0	0	0	0	0	0	0	0	0	0	0	KL116	941	441
ERR1796054	2673	1999	Human Stool	Human	C003	N/A	Non ESBL	0	0	0	0	0	0	0	0	0	0	0	0	KL38	38	275
ERR1796055	2753	3016	Human Stool	Human	D039	N/A	Non ESBL	0	0	0	0	0	0	0	0	0	0	0	0	KL53	52	53
ERR1796056	2753	3016	Human Stool	Human	D039	N/A	Non ESBL	0	0	0	0	0	0	0	0	0	0	0	0	KL53	52	53
ERR1796057	2753	3016	Human Stool	Human	D039	N/A	Non ESBL	0	0	0	0	0	0	0	0	0	0	0	0	KL53	52	53
ERR1796059	2985	268	Human Stool	Human	D034	N/A	ESBL	1	0	0	0	0	ybt 9; ICEKp3	20802LV	0	0	0	0	0	KL20	21	95
ERR1796060	2985	268	Human Stool	Human	D034	N/A	ESBL	1	0	0	0	0	ybt 9; ICEKp3	20802LV	0	0	0	0	0	KL20	21	95
ERR1795968	2899	37	Human Stool	Human	C061	N/A	Non ESBL	0	0	0	0	0	0	0	0	0	0	0	0	KL38	912	96
ERR1795969	2983	740	Human Stool	Human	C068	N/A	Non ESBL	0	0	0	0	0	0	0	0	0	0	0	0	KL118	0	108
ERR1795970	2983	740	Human Stool	Human	C068	N/A	Non ESBL	0	0	0	0	0	0	0	0	0	0	0	0	KL118	0	108
ERR1795971	2983	740	Human Stool	Human	C068	N/A	Non ESBL	0	0	0	0	0	0	0	0	0	0	0	0	KL118	0	108
