# Supplementary material for: A One Health Study of the Genetic Relatedness of Klebsiella pneumoniae and Their Mobile Elements in the East of England
Source: Clin Infect Dis. 2019 Mar 7;70(2):219–26. doi: 10.1093/cid/ciz174 (PMC6938978; doi:10.1093/cid/ciz174)
Supplement: ciz174_suppl_Supplementary_Table_2 [file ciz174_suppl_supplementary_table_2.xlsx]

## Sheet: Sheet1
Supplementary Table 2: Details of meat samples collected as part of survey
Supermarket	Animal	Type of meat	Country of origin stated on packaging
1	Beef	Mince	UK
1	Pork	Mince	UK
1	Pork	Sausages	UK
1	Pork	Liver	UK
1	Chicken	Whole	UK
1	Chicken	Liver	UK
1	Turkey	Mince	UK
2	Beef/Pork	Mince	UK
2	Pork	Sausages	UK and European Union
2	Pork	Sausages	UK
2	Pork	Sausages	UK and European Union
2	Chicken	Wings	UK
2	Chicken	Liver	UK
2	Chicken	Whole	UK
2	Turkey	Mince	UK
3	Beef	Mince	UK
3	Beef	Ribeye steak	UK
3	Pork	Mince	UK
3	Pork	Sausages	UK
3	Chicken	Whole	UK
3	Chicken	Drumsticks	UK
3	Turkey	Mince	UK
4	Beef	Mince	UK
4	Beef	Mince	Ireland
4	Pork	Mince	UK
4	Pork	Diced	Ireland
4	Pork	Sausages	Unknown
4	Chicken	Whole	UK
4	Chicken	Breast	Poland
4	Chicken	Things	Ireland
5	Beef	Mince	UK
5	Pork	Sausages	UK
5	Pork	Sausages	UK
5	Pork	Bacon	EU
5	Chicken	Whole	UK
6	Turkey	Mince	UK
6	Venison	Sausages	New Zealand
6	Beef	Mince	UK
6	Beef	Mince	Ireland
6	Pork	Mince	UK
6	Pork	Liver	UK
6	Pork	Bacon	Denmark
6	Pork	Bacon	Holland
6	Chicken	Thighs	UK
6	Pork	Loin steaks	Holland
6	Chicken	Whole	UK
6	Pork	Sausages	UK
6	Chicken	Diced breast	Hungary
6	Chicken	Breast	Germany
6	Pork	Sausages	European Union
6	Chicken	Liver	UK
7	Beef	Mince	UK
7	Beef	Mince	Ireland
7	Pork	Sausages	UK
7	Turkey	Sausages	UK
7	Pork	Sausages	EU
7	Chicken	Sausages	UK
7	Pork	Bacon	Denmark
7	Pork	Gammon	Denmark
7	Chicken	Liver	Poland
7	Chicken	Whole	UK
7	Chicken	Whole	UK
7	Chicken	Breast	Poland
8	Beef	Mince	UK
8	Pork	Sausages	UK
8	Pork	Sausages	UK
8	Pork	Sausages	UK
8	Chicken	Thighs	UK
9	Beef	Mince	UK
9	Pork	Bacon	Denmark
9	Pork	Liver	UK
9	Pork	Sausages	UK
9	Chicken	Legs	UK
9	Chicken	Legs	UK
9	Pork	Bacon	Ireland
10	Beef	Mince	UK
10	Beef	Mince	Ireland
10	Pork	Mince	UK
10	Pork	Bacon	UK
10	Pork	Bacon	Holland
10	Pork	Bacon	Denmark
10	Pork	Sausages	UK
10	Pork	Sausages	Northern Ireland
10	Pork	Sausages	Ireland and Holland
10	Chicken	Whole	UK
10	Chicken	Drumsticks	UK
10	Chicken	Liver	UK
10	Chicken	Fillets	Brazil, Thailand and Poland
10	Turkey	Mince	UK
11	Beef	Mince	UK
11	Veal calf	Liver	UK
11	Pork	Mince	UK
11	Pork	Sausages	UK
11	Pork	Bacon	UK
11	Chicken	Whole	UK
11	Chicken	Legs	UK
11	Turkey	Mince	UK
