# Supplementary material for: A One Health Study of the Genetic Relatedness of Klebsiella pneumoniae and Their Mobile Elements in the East of England
Source: Clin Infect Dis. 2019 Mar 7;70(2):219–26. doi: 10.1093/cid/ciz174 (PMC6938978; doi:10.1093/cid/ciz174)
Supplement: ciz174_suppl_Supplementary_Table_3 [file ciz174_suppl_supplementary_table_3.xlsx]

## Sheet: Sheet1
Supplementary Table 3: Sequence annotation of antimicrobial resistance regions identified on the human (MH745929) and environmental (MH745930 ) plasmids using the Galileo AMR online tool
MH745929 plasmid position	Name*	Direction	Type	Notes	MH745930 plasmid position	Name*	Direction	Type	Notes
1..11316	- (11316)				1..1368	- (1368)
11317..13081	ISSen3		IS	IR=22/28; DR=5-6	1369..2060	ISKpn25#		IS	IR=21/24; DR=8; carries a restriction-modification system
11339..13059	Interruption				2061..2559	IS1SB#		IS	IR=20/23; DR=8-10; first found in Shigella boydii
11339..13059	- (1721)				2560..3895	ISEcl1		IS	IR=30/47; DR=15-16
13082..29267	- (16186)				3896..3896	- (1)
29268..30478	ISKpn38#		IS	IR=17/24; DR=3	3897..3993	IS2#		IS	IR=32/41; DR=5
30479..51035	- (20557)				3994..4761	IS1SB		IS	IR=20/23; DR=8-10; first found in Shigella boydii
51036..52362	IS5075		IS	Found inserted in 38 bp IR of Tn21-family transposons with outer 22 bp of 38 bp IR beyond right end of IS (Partridge and Hall 2003 J Bacteriol 185: 6371–84).	4762..9275	- (4514)
52363..52384	IR#		IR	TnSba14 IR	9276..10095	IS26		IS
52385..58083	- (5699)				10096..13976	- (3881)
58084..58903	IS26		IS		13977..14796	IS26		IS	IR=14; DR=8
58904..62784	- (3881)				14797..16275	- (1479)
62785..63604	IS26		IS	IR=14; DR=8	16276..17602	IS5075		IS	Found inserted in 38 bp IR of Tn21-family transposons with outer 22 bp of 38 bp IR beyond right end of IS (Partridge and Hall 2003 J Bacteriol 185: 6371–84).
63605..65083	- (1479)				17603..17624	IR#		IR
65084..66410	IS5075		IS	Found inserted in 38 bp IR of Tn21-family transposons with outer 22 bp of 38 bp IR beyond right end of IS (Partridge and Hall 2003 J Bacteriol 185: 6371–84).	17625..18034	- (410)
66411..66432	IR#		IR		18035..18850	sul2		R_gene
66433..66842	- (410)				18851..18878	- (28)
66843..67658	sul2		R_gene		18879..20656	Tn5393#		Tn	Tn3 family transposon that carries strAB
67659..67686	- (28)				18911..19714	strA		R_gene	also called aph(3'')-Ib
67687..69464	Tn5393#		Tn	Tn3 family transposon that carries strAB	19714..20550	strB		R_gene	also called aph(6)-Id
67719..68522	strA		R_gene	also called aph(3'')-Ib	20619..20656	Tn5393 IRL		IR	38 bp IR
68522..69358	strB		R_gene	also called aph(6)-Id	20657..21123	ISCR2#		IS	terIS end as defined in Toleman et al. MMBR 2006 70:296-316; positions 650-1626 called ISVsa3 in ISfinder
69427..69464	Tn5393 IRL		IR	38 bp IR	21124..29049	Tn2		Tn	Originally identified as carrying blaTEM-1b. This sequence was initially referred to as Tn2*.
69465..69931	ISCR2#		IS	terIS end as defined in Toleman et al. MMBR 2006 70:296-316; positions 650-1626 called ISVsa3 in ISfinder	21124..23248	Tn2#		Tn	Originally identified as carrying blaTEM-1b. This sequence was initially referred to as Tn2*.
69932..77857	Tn2		Tn	Originally identified as carrying blaTEM-1b. This sequence was initially referred to as Tn2*.	21124..21161	IR		IR	38 bp IR of Tn1, Tn2, Tn3 and close relatives
69932..72056	Tn2#		Tn	Originally identified as carrying blaTEM-1b. This sequence was initially referred to as Tn2*.	21271..22131	blaTEM-1b		R_gene	BSBL
69932..69969	IR		IR	38 bp IR of Tn1, Tn2, Tn3 and close relatives	23244..26224	Interruption
70079..70939	blaTEM-1b		R_gene	BSBL	23244..23248	Direct Repeat (TCATA)		Direct Repeat
72052..75032	Interruption				23249..26219	Inserted Unit
72052..72056	Direct Repeat (TCATA)		Direct Repeat		23249..26219	TPU CTX-M-1 2971		Tn	48 bp spacer; Boyd et al. Antimicrob Agents Chemother. 2004 48(10):3758-64.
72057..75027	Inserted Unit				23249..24904	ISEcp1		IS	IR=12/14; DR=5-6
72057..75027	TPU CTX-M-1 2971		Tn	48 bp spacer; Boyd et al. Antimicrob Agents Chemother. 2004 48(10):3758-64.	24953..25828	blaCTX-M-15		R_gene	blaCTX-M-1 group
72057..73712	ISEcp1		IS	IR=12/14; DR=5-6	26220..26224	Direct Repeat (TCATA)		Direct Repeat
73761..74636	blaCTX-M-15		R_gene	blaCTX-M-1 group	26220..29049	Tn2#		Tn	Originally identified as carrying blaTEM-1b. This sequence was initially referred to as Tn2*.
75028..75032	Direct Repeat (TCATA)		Direct Repeat		29012..29049	IR		IR	38 bp IR of Tn1, Tn2, Tn3 and close relatives
75028..77857	Tn2#		Tn	Originally identified as carrying blaTEM-1b. This sequence was initially referred to as Tn2*.	29050..29842	IS26#		IS
77820..77857	IR		IR	38 bp IR of Tn1, Tn2, Tn3 and close relatives	29843..32839	- (2997)
77858..78650	IS26#		IS		32840..32844	Direct Repeat (AACAG)		Direct Repeat
78651..81647	- (2997)				32845..32996	Tn402#		Tn	tni region of Tn402
81648..81652	Direct Repeat (AACAG)		Direct Repeat		32845..32869	IRt		IR
81653..81804	Tn402#		Tn	tni region of Tn402	32997..33876	IS6100		IS	IR=14; DR=8
81653..81677	IRt		IR		33877..33999	Tn402#		Tn	tni region of Tn402
81805..82684	IS6100		IS	IR=14; DR=8	33975..33999	IRt		IR
82685..82807	Tn402#		Tn	tni region of Tn402	34000..34937	CassArray
82783..82807	IRt		IR		34000..34370	PCS-4#		cassette
82808..83745	CassArray				34371..34937	dfrA14		cassette
82808..83178	PCS-4#		cassette		34938..36289	5'-CS		region
83179..83745	dfrA14		cassette		36265..36289	IRi		IR
83746..85097	5'-CS		region		36290..36294	Direct Repeat (AACAG)		Direct Repeat
85073..85097	IRi		IR		36295..36569	- (275)
85098..85102	Direct Repeat (AACAG)		Direct Repeat		36570..37389	IS26		IS	IR=14; DR=8
85103..85377	- (275)				37390..38523	ISKpn11-like#		IS	~88% to ISKpn11
85378..86197	IS26		IS	IR=14; DR=8	38524..39085	- (562)
86198..87331	ISKpn11-like#		IS	~88% to ISKpn11	39086..39946	aac(3)-IIe		R_gene
87332..87893	- (562)				39947..39989	- (43)
87894..88754	aac(3)-IIe		R_gene		39990..40809	IS26		IS	IR=14; DR=8
88755..88797	- (43)				40810..41556	- (747)
88798..89617	IS26		IS	IR=14; DR=8	41557..42201	qnrB1		R_gene
89618..89654	3'-CS#		region		42202..42695	- (494)
89655..91803	CassArray				42696..44575	IS3000#		IS	IR=48/49; DR=5
89655..89684	aadA16#-A		cassette	first 21 nt of aadA16 cassette followed by attI1-spacer	44576..48239	Tn5403		Tn	Tn3 family transposon without passenger genes.
89685..90323	aacA4-crC		cassette	has a T to C mutation at nt 283 and a G to T mutation at nt 514 giving the aac(6')-Ib-cr cassette that confers low-level resistance to fluoroquinolones	44576..44613	Tn5403 IR		IR
90324..91327	blaOXA-1/30		cassette		48202..48239	Tn5403 IR		IR
91328..91803	catB3#		cassette		48240..52632	Tn1721#		Tn	Includes Tn1722 plus tet(A) region. Tn1721# may also indicate fragments of Tn1722
91804..92623	IS26		IS	IR=14; DR=8	50429..51628	tet(A)		R_gene	encodes tetracycline efflux protein
92624..94211	Tn1721#		Tn	Includes Tn1722 plus tet(A) region. Tn1721# may also indicate fragments of Tn1722	51734..52384	tetR(A)		gene
94136..94173	IR		IR	Tn1013 IRR, Tn1721 alternative IRR	52633..54216	Tn1721#		Tn	Includes Tn1722 plus tet(A) region. Tn1721# may also indicate fragments of Tn1722
94212..98600	Tn1721#		Tn	Includes Tn1722 plus tet(A) region. Tn1721# may also indicate fragments of Tn1722	52667..52704	IR		IR	Tn1013 IRR, Tn1721 alternative IRR
94456..95106	tetR(A)		gene		54217..55036	IS26		IS	IR=14; DR=8
95212..96411	tet(A)		R_gene	encodes tetracycline efflux protein	55037..57185	CassArray
98601..102264	Tn5403		Tn	Tn3 family transposon without passenger genes.	55037..55512	catB3#		cassette
98601..98638	Tn5403 IR		IR		55513..56516	blaOXA-1/30		cassette
102227..102264	Tn5403 IR		IR		56517..57155	aacA4-crC		cassette	has a T to C mutation at nt 283 and a G to T mutation at nt 514 giving the aac(6')-Ib-cr cassette that confers low-level resistance to fluoroquinolones
102265..104144	IS3000#		IS	IR=48/49; DR=5	57156..57185	aadA16#-A		cassette	first 21 nt of aadA16 cassette followed by attI1-spacer
104145..104638	- (494)				57186..57222	3'-CS#		region
104639..105283	qnrB1		R_gene		57223..58042	IS26		IS	IR=14; DR=8
105284..106030	- (747)				58043..60103	Tn2#		Tn	Originally identified as carrying blaTEM-1b. This sequence was initially referred to as Tn2*.
106031..106850	IS26		IS	IR=14; DR=8	60104..60923	IS26		IS
106851..120838	- (13988)				60924..65833	- (4910)
120839..121604	IS1-like		IS	IR=18/23; DR=8-10	65834..66599	IS1-like		IS	IR=18/23; DR=8-10
121605..132385	- (10781)				66600..77380	- (10781)
132386..133442	IS903B		IS	IR=18; DR=9	77381..78437	IS903B		IS	IR=18; DR=9
132386..133442	IS102		IS	IR=18 DR=9	77381..78437	IS102		IS	IR=18 DR=9
133443..140828	- (7386)				78438..81317	- (2880)
140829..141596	IS1SB		IS	IR=20/23; DR=8-10; first found in Shigella boydii	81318..82137	IS26		IS
141597..141693	IS2#		IS	IR=32/41; DR=5	82138..82609	ISKpn38#		IS	IR=17/24; DR=3
141694..141694	- (1)				82610..98795	- (16186)
141695..143030	ISEcl1		IS	IR=30/47; DR=15-16	98796..100560	ISSen3		IS	IR=22/28; DR=5-6
143031..143529	IS1SB#		IS	IR=20/23; DR=8-10; first found in Shigella boydii	98818..100538	Interruption
143530..144221	ISKpn25#		IS	IR=21/24; DR=8; carries a restriction-modification system	98818..100538	- (1721)
144222..155150	- (10929)				100561..121049	- (20489)
*Arrows indicate the orientation of features.
#In text annotations indicates that an incomplete copy of the feature is present. The dashed part of arrow indicates which end is missing. Annotations of partial features may not distinguish correctly between particular variants.
