# Supplementary material for: A One Health Study of the Genetic Relatedness of Klebsiella pneumoniae and Their Mobile Elements in the East of England
Source: Clin Infect Dis. 2019 Mar 7;70(2):219–26. doi: 10.1093/cid/ciz174 (PMC6938978; doi:10.1093/cid/ciz174)
Supplement: ciz174_suppl_Supplementary_Table_4 [file ciz174_suppl_supplementary_table_4.xlsx]

## Sheet: Sheet1
Supplementary Table 4: Details of common mobile elements denoted as “AMR_Cluster1” and “AMR_Cluster2” found in humans, the hospital environment, livestock, wastewater and hospital sewage
Accession	ST	Source	AMR_Cluster1	AMR_Cluster2	blaCTX-M-15	blaTEM-1	strA	strB	sul2	dfrA	aph(3)
ERR1204169	3010	Livestock	1	0	1	1	1	1	1	1	0
ERR1204161	3010	Livestock	1	0	1	1	1	1	1	1	0
ERR1204125	3010	Livestock	1	0	1	1	1	1	1	1	0
ERR1204124	3010	Livestock	1	0	1	1	1	1	1	1	0
ERR1204166	3010	Livestock	1	0	1	1	1	1	1	1	0
ERR1204171	3010	Livestock	1	0	1	1	1	1	1	1	0
ERR1204153	3010	Livestock	1	0	1	1	1	1	1	1	0
ERR1204150	3010	Livestock	1	0	1	1	1	1	1	1	0
ERR1204148	3010	Livestock	1	0	1	1	1	1	1	1	0
ERR1204149	3010	Livestock	1	0	1	1	1	1	1	1	0
ERR1204224	3010	Livestock	1	0	1	1	1	1	1	1	0
ERR1204165	2585	Livestock	1	0	1	1	1	1	1	1	0
ERR1204174	3010	Livestock	1	0	1	1	1	1	1	1	0
ERR1204175	3010	Livestock	1	0	1	1	1	1	1	1	0
ERR1204151	3010	Livestock	1	0	1	1	1	1	1	1	0
ERR1204152	3010	Livestock	1	0	1	1	1	1	1	1	0
ERR1204168	3010	Livestock	1	0	1	1	1	1	1	1	0
ERR1204162	3010	Livestock	1	0	1	1	1	1	1	1	0
ERR1204167	3010	Livestock	1	0	1	1	1	1	1	1	0
ERR1204159	3010	Livestock	1	0	1	1	1	1	1	1	0
ERR1204158	3010	Livestock	1	0	1	1	1	1	1	1	0
ERR1204163	3010	Livestock	1	0	1	1	1	1	1	1	0
ERR1204172	3010	Livestock	1	0	1	1	1	1	1	1	0
ERR1204156	3010	Livestock	1	0	1	1	1	1	1	1	0
ERR1204164	3010	Livestock	1	0	1	1	1	1	1	1	0
ERR1204160	3010	Livestock	1	0	1	1	1	1	1	1	0
ERR1204170	3010	Livestock	1	0	1	1	1	1	1	1	0
ERR1204173	3010	Livestock	1	0	1	1	1	1	1	1	0
ERR1204225	3010	Livestock	1	0	1	1	1	1	1	1	0
ERR1878488	268	Human Stool	1	0	1	1	1	1	1	1	0
ERR1795987	268	Human Stool	1	0	1	1	1	1	1	1	0
ERR1795986	268	Human Stool	1	0	1	1	1	1	1	1	0
ERR1878485	268	Human Stool	1	0	1	1	1	1	1	1	0
ERR1878486	268	Human Stool	1	0	1	1	1	1	1	1	0
ERR1878489	268	Human Stool	1	0	1	1	1	1	1	1	0
ERR1796059	268	Human Stool	1	0	1	1	1	1	1	1	0
ERR1878506	268	Hospital Environment	1	0	1	1	1	1	1	1	0
ERR1878507	268	Hospital Environment	1	0	1	1	1	1	1	1	0
ERR1878527	268	Hospital Environment	1	0	1	1	1	1	1	1	0
ERR1796060	268	Human Stool	1	0	1	1	1	1	1	1	0
ERR1878518	268	Human Stool	1	0	1	1	1	1	1	1	0
ERR1878521	268	Human Stool	1	0	1	1	1	1	1	1	0
ERR1878519	268	Human Stool	1	0	1	1	1	1	1	1	0
ERR1878520	268	Human Stool	1	0	1	1	1	1	1	1	0
ERR1878487	268	Human Stool	1	0	1	1	1	1	1	1	0
ERR1878531	268	Human Stool	1	0	1	1	1	1	1	1	0
ERR1878508	268	Hospital Environment	1	0	1	1	1	1	1	1	0
ERR1796043	268	Human Stool	1	0	1	1	1	1	1	1	0
ERR1878484	307	Human Stool	1	0	1	1	1	1	0	1	0
ERR1878475	307	Human Stool	1	0	1	1	1	1	1	1	0
ERR1796013	307	Human Stool	1	0	1	1	1	1	1	1	0
ERR1878480	307	Human Stool	1	0	1	1	1	1	1	1	0
ERR1878502	307	Hospital Environment	1	0	1	1	1	1	1	1	0
ERR1878476	307	Human Stool	1	0	1	1	1	1	1	1	0
ERR1795956	307	Human Stool	1	0	1	1	1	1	0	1	0
ERR1796014	307	Human Stool	1	0	1	1	1	1	0	1	0
ERR1795957	307	Human Stool	1	0	1	1	1	1	0	1	0
ERR1878505	307	Hospital Environment	1	0	1	1	1	1	0	1	0
ERR1878478	307	Human Stool	1	0	1	1	1	1	1	1	0
ERR1878482	307	Human Stool	1	0	1	1	1	1	1	1	0
ERR1878491	307	Blood	1	0	1	1	1	1	1	1	0
ERR1878503	307	Hospital Environment	1	0	1	1	1	1	1	1	0
ERR1796012	307	Human Stool	1	0	1	1	1	1	1	1	0
ERR1878504	307	Hospital Environment	1	0	1	1	1	1	1	1	0
ERR1878490	307	Blood	1	0	1	1	1	1	1	1	0
ERR1878501	307	Hospital Environment	1	0	1	1	1	1	1	1	0
ERR1878525	307	Hospital Environment	1	0	1	1	1	1	1	1	0
ERR1878526	307	Hospital Environment	1	0	1	1	1	1	1	1	0
ERR1878522	307	Blood	1	0	1	1	1	1	1	1	0
ERR1878524	307	Hospital Environment	1	0	1	1	1	1	1	1	0
ERR1878481	307	Human Stool	1	0	1	1	1	1	0	1	0
ERR1878483	307	Human Stool	1	0	1	1	1	1	0	1	0
ERR1878477	307	Human Stool	1	0	1	1	1	1	0	1	0
ERR1878479	307	Human Stool	1	0	1	1	0	1	0	0	0
ERR1878512	1436	Hospital Sewage	1	0	1	1	1	1	0	1	0
ERR1878511	1436	Hospital Sewage	1	0	1	1	1	1	1	1	0
ERR972068	1436	Municipal Wastewater	1	0	1	1	1	1	1	1	0
ERR972067	1436	Municipal Wastewater	1	0	1	1	1	1	1	1	0
ERR1878509	1436	Hospital Sewage	1	0	1	1	1	1	1	1	0
ERR1878528	1436	Hospital Sewage	1	0	1	1	1	1	1	1	0
ERR1216265	1436	Municipal Wastewater	1	0	1	1	1	1	1	1	0
ERR972070	1436	Municipal Wastewater	1	0	1	1	1	1	1	1	0
ERR1878532	1436	Hospital Sewage	1	0	1	1	1	1	1	1	0
ERR1878510	1436	Hospital Sewage	1	0	1	1	1	1	1	1	0
ERR972069	1436	Municipal Wastewater	1	0	1	1	1	1	1	1	0
ERR1878529	1436	Hospital Sewage	1	0	1	1	1	1	1	1	0
ERR1878530	1436	Hospital Sewage	1	0	1	1	1	1	1	1	0
ERR972072	1436	Municipal Wastewater	1	0	1	1	1	1	1	1	0
ERR1878495	874	Hospital Sewage	0	1	1	1	1	1	1	0	1
ERR1878494	874	Hospital Sewage	0	1	1	1	1	1	1	0	1
ERR1878499	874	Hospital Sewage	0	1	1	1	1	1	1	0	1
ERR1878498	874	Hospital Sewage	0	1	1	1	1	1	1	0	1
ERR1878497	874	Hospital Sewage	0	1	1	1	1	1	1	0	1
ERR1878500	874	Hospital Sewage	0	1	1	1	1	1	1	0	1
ERR1878493	874	Hospital Sewage	0	1	1	0	0	0	0	0	1
ERR1878471	2004	Human Stool	0	1	1	0	1	1	1	0	1
ERR1878470	2004	Human Stool	0	1	1	0	1	1	1	0	1
ERR1878472	2004	Human Stool	0	1	1	0	1	1	1	0	1
ERR1878473	2004	Human Stool	0	1	1	0	1	1	1	0	1
ERR1878474	2004	Human Stool	0	1	1	0	1	1	1	0	1
ERR1878517	2004	Human Stool	0	1	1	0	1	1	1	0	1
ERR1878513	2004	Human Stool	0	1	1	0	1	1	1	0	1
ERR1878515	2004	Human Stool	0	1	1	0	1	1	1	0	1
ERR1878514	2004	Human Stool	0	1	1	0	1	1	1	0	1
ERR1878516	2004	Human Stool	0	1	1	0	1	1	1	0	1
